# Supplementary material for: BRIDGE pilot study: a bilateral regulatory investigation of data governance and exchange
Source: NPJ Digit Med. 2026 Feb 17;9:244. doi: 10.1038/s41746-025-02322-6 (PMC13022335; doi:10.1038/s41746-025-02322-6)
Supplement: Supplementary file 1 — supplementary tables [file 41746_2025_2322_MOESM1_ESM.xlsx]

## Sheet: Index
	INDEX
	Supplement	Description
	Table S1	Draft of Initial Framework
	Table S2	Survey Distribution
	Table S3	Matrix - Reorder RII Calculations and Results
	Table S4	Matrix - Reorder RII Calculations and Results - in sequence
	Table S5	Comments Phase I
	Table S6	Comments Phase II
	Table S7	Comments Phase III
	Table S8	Delphi Process
	Table S9	Stakeholders
	Table S10	ALCOA Table
	Table S11	Useful Resources
	Table S12	From Laws to Practice
	Table S13	BRIDGE QMS

## Sheet: Table S1
	Supplemental Table 1. Draft of Initial Framework
	Initial framework
	Phase 1: Preparation & Development
	#	Step
	1	Develop SOPs for data entry, storage, and retrieval
	2	Identify data sources and partnerships
	3	Define research and objectives
	4	Ensure compliance with GDPR
	5	Include informed consent if applicable
	6	Conduct a Data Protection Impact Assessment (DPIA)
	7	Develop data breach response protocols
	8	Standardize data formats and variables (e-data model)
	9	Establish data security and privacy measures
	10	Set up infrastructure for data storage and transfer
	Phase 2: Core Data Phase
	#	Step
	11	Implement good data collection practices and protocols
	12	Enroll participants and obtain informed consent
	13	Collect and aggregate data from multiple sources
	14	Apply pseudonymization, generalization, or suppression methods
	15	Anonymize, clean, and validate data
	16	Conduct validation tests to ensure data integrity
	17	Secure data transmission channels (e.g., SSL/TLS, AES-256)
	18	Perform data quality control checks (automated and manual)
	19	Monitor data access and usage logs
	20	Ensure compliance with regulatory requirements and conduct audits
	Phase 3: Data Integration & Analysis
	#	Step
	21	Harmonize data across different jurisdictions
	22	Integrate data sets for cross-analysis
	23	Conduct exploratory data analysis (EDA)
	24	Validate analytical models and algorithms
	25	Implement statistical plan and apply machine learning techniques
	26	Perform sensitivity analyses and cross-validation
	27	Prepare data visualization and reporting
	28	Review and coordinate findings with stakeholders
	29	Share integrated findings, dissemination, and publications
	30	Ensure data compatibility and consistency for project completion
	31*	Qualit Management of the Framework
	*added during peer-review
	Prompt
	You are assisting in preparing a structured survey for a transatlantic data sharing framework
	The input will be unordered procedural steps organized into three categories:
	Phase 1: Preparation and Development
	Phase 2: Core Data Phase
	Phase 3: Data Integration and Analysis
	Your task:
	For each phase, write a short introductory paragraph (2–3 sentences) summarizing the goal and key activities of that phase in clear, neutral, professional English
	Convert the list of steps. Convert into a refined, concise set of survey-ready items suitable for drag-and-drop ranking in an online survey tool (Qualtrics)
	Use imperative, action-oriented phrasing (e.g., “Implement…”, “Conduct…”, “Establish…”) for each item
	Keep the number of items 10 per phase
	Remove redundancy and ensure consistent tone and capitalization
	Maintain correct technical terminology aligned with research, data protection, and interoperability standards (e.g., GDPR, HIPAA, ISO 27001).
	Present each phase in the following structure:
	Phase Title
	Short paragraph description (2–3 sentences)
	Bullet list of 10 refined, survey-ready steps
	A final open free-text field (for missing items or comments)
	Do not include numbering or formatting beyond bullets for the task list.
	Initial Drafting Team	Country	Expertise / Role in Framework Development
	Joe Lennerz	USA	Regulatory Science; Clinical diagnostics and interoperability; integration of technical, and clinical perspectives
	Georg Schmidt	Germany	Clinical research and data infrastructure; Ethics; Coordination of institutional data-sharing processes
	Ralf Heyder	Germany	Health policy and stakeholder engagement; Network University Medicine; alignment with national and EU health data strategies
	Albert Hofman	USA	Epidemiology and population data governance; international research data harmonization
	Helen Hou	Germany	Legal and regulatory analysis; interpretation of EU data protection law and national implementation contexts
	Link to survey
	https://qualtricsxmq9n4cl9pg.qualtrics.com/jfe/form/SV_3lPLRbOCo5f7VXM

## Sheet: Table S2
	Supplemental Table 2. Survey Distribution
	Abbreviation	Expanded Name	Website / Link
	ACLA	American Clinical Laboratory Association	https://www.acla.com
	ADASP	Association of Directors of Anatomic and Subspecialty Pathology (formerly Anatomic & Surgical Pathology)	https://www.adasp.org
	ASCP	American Society for Clinical Pathology	https://www.ascp.org
	API	Association for Pathology Informatics	https://www.pathologyinformatics.org/
	ASC	American Societty for Cytopathology	https://cytopathology.org/
	CIPI	Council on Informatics and Pathology Innovation	https://www.cap.org/member-resources/councils-committees/council-on-informatics-and-pathology-innovation/
	Data for Health	Data for Health Initiative (German Federal Ministry of Health) through the DLR Project Management Agency	https://projekttraeger.dlr.de/media/events/dfh23/index.html
	EFLM	European Federation of Clinical Chemistry and Laboratory Medicine; Function Unit Committee: Integrative Diagnostics	https://www.eflm.eu/site/who-we-are/divisions/science-division/fu/c-integrative-diagnostics
	EMPAIA	Ecosystem for Pathology Diagnostics and AI assistance	https://www.empaia.org/
	NUM	Network of University Medicine (NUM)	https://www.netzwerk-universitaetsmedizin.de/en/about-us/network-of-university-medicine
	MOAO	Master of Advanced Oncology Study Course, University Ulm (Alumni Mailserve)	https://www.uni-ulm.de/en/study/study-at-ulm-university/study-programmes/course-information/course/advanced-oncology-weiterbildungsstudium-berufsbegleitend-msc-und-das/
	PICc	Pathology Innovation Collaborative Community (regulatory science initiative with FDA participation)	www.pathologyinnovationcc.org
	PNPL	Panel of National Pathology Leaders	https://pathleaders.org/
	TILS workgroup	International TILS workgroup	https://www.tilsinbreastcancer.org/
	TMF	Technology and Methodplatform for networked medical Research (Technologie- und Methodenplattform für die ver­netzte medizinische Forschung)	https://www.tmf-ev.de/

## Sheet: Table S3
	Supplemental Table 3. Reorder RII Calculations and Results
		Preparation and Development											Core Data											Data Integration and Analysis
	Sum	91	114	198	261	305	341	362	443	445	520	Sum	85	118	207	227	315	361	390	468	388	521	Sum	98	137	325	297	349	251	367	443	356	457
	N	56	56	56	56	56	56	56	56	56	56	N	56	56	56	56	56	56	56	56	56	56	N	56	56	56	56	56	56	56	56	56	56
	Rank	Item 1	Item 2	Item 3	Item 4	Item 5	Item 6	Item 7	Item 8	Item 9	Item 10	Rank	Item 1	Item 2	Item 3	Item 4	Item 5	Item 6	Item 7	Item 8	Item 9	Item 10	Rank	Item 1	Item 2	Item 3	Item 4	Item 5	Item 6	Item 7	Item 8	Item 9	Item 10
	1	29	23	0	0	2	0	0	0	1	1	1	44	5	0	2	0	0	1	0	4	0	1	34	7	0	0	0	7	0	0	8	0
	2	22	27	2	2	0	0	1	0	1	1	2	5	44	1	5	0	0	1	0	0	0	2	8	32	1	1	0	7	2	0	4	1
	3	2	2	38	5	4	1	0	2	1	1	3	3	3	34	5	1	0	2	0	8	0	3	9	6	27	2	1	6	1	0	4	0
	4	3	0	7	32	1	3	5	2	3	0	4	2	4	9	32	0	2	1	0	4	2	4	4	9	2	28	2	3	3	1	3	1
	5	0	1	6	2	30	8	6	1	2	0	5	0	0	8	6	35	0	2	1	4	0	5	1	1	2	2	29	2	7	2	2	8
	6	0	1	0	8	5	32	5	0	3	2	6	1	0	2	3	10	36	0	2	1	1	6	0	0	2	6	3	30	6	3	1	5
	7	0	0	2	1	9	5	33	3	2	1	7	0	0	1	1	5	9	34	1	0	5	7	0	1	0	8	6	0	26	7	2	6
	8	0	0	1	5	2	5	5	31	6	1	8	1	0	1	1	3	7	7	34	0	2	8	0	0	3	6	6	0	5	28	4	4
	9	0	0	0	1	2	1	1	15	33	3	9	0	0	0	1	2	2	7	8	32	4	9	0	0	2	3	5	0	5	12	26	3
	10	0	2	0	0	1	1	0	2	4	46	10	0	0	0	0	0	0	1	10	3	42	10	0	0	17	0	4	1	1	3	2	28
	WxX	Item 1	Item 2	Item 3	Item 4	Item 5	Item 6	Item 7	Item 8	Item 9	Item 10	WxX	Item 1	Item 2	Item 3	Item 4	Item 5	Item 6	Item 7	Item 8	Item 9	Item 10	WxX	Item 1	Item 2	Item 3	Item 4	Item 5	Item 6	Item 7	Item 8	Item 9	Item 10
	10	290	230	0	0	20	0	0	0	10	10	10	440	50	0	20	0	0	10	0	40	0	10	340	70	0	0	0	70	0	0	80	0
	9	198	243	18	18	0	0	9	0	9	9	9	45	396	9	45	0	0	9	0	0	0	9	72	288	9	9	0	63	18	0	36	9
	8	16	16	304	40	32	8	0	16	8	8	8	24	24	272	40	8	0	16	0	64	0	8	72	48	216	16	8	48	8	0	32	0
	7	21	0	49	224	7	21	35	14	21	0	7	14	28	63	224	0	14	7	0	28	14	7	28	63	14	196	14	21	21	7	21	7
	6	0	6	36	12	180	48	36	6	12	0	6	0	0	48	36	210	0	12	6	24	0	6	6	6	12	12	174	12	42	12	12	48
	5	0	5	0	40	25	160	25	0	15	10	5	5	0	10	15	50	180	0	10	5	5	5	0	0	10	30	15	150	30	15	5	25
	4	0	0	8	4	36	20	132	12	8	4	4	0	0	4	4	20	36	136	4	0	20	4	0	4	0	32	24	0	104	28	8	24
	3	0	0	3	15	6	15	15	93	18	3	3	3	0	3	3	9	21	21	102	0	6	3	0	0	9	18	18	0	15	84	12	12
	2	0	0	0	2	4	2	2	30	66	6	2	0	0	0	2	4	4	14	16	64	8	2	0	0	4	6	10	0	10	24	52	6
	1	0	2	0	0	1	1	0	2	4	46	1	0	0	0	0	0	0	1	10	3	42	1	0	0	17	0	4	1	1	3	2	28
	Sum weighted	525	502	418	355	311	275	254	173	171	96	Sum weighted	531	498	409	389	301	255	226	148	228	95	Sum weighted	518	479	291	319	267	365	249	173	260	159
	Max	560	560	560	560	560	560	560	560	560	560	Max	560	560	560	560	560	560	560	560	560	560	Max	560	560	560	560	560	560	560	560	560	560
	RII	0.9375	0.896429	0.746429	0.633929	0.555357	0.491071	0.453571	0.308929	0.305357	0.171429	RII	0.948214	0.889286	0.730357	0.694643	0.5375	0.455357	0.403571	0.264286	0.407143	0.169643	RII	0.925	0.855357	0.519643	0.569643	0.476786	0.651786	0.444643	0.308929	0.464286	0.283929
	RII %	0.9375	0.896429	0.746429	0.633929	0.555357	0.491071	0.453571	0.308929	0.305357	0.171429	RII %	0.948214	0.889286	0.730357	0.694643	0.5375	0.455357	0.403571	0.264286	0.407143	0.169643	RII %	0.925	0.855357	0.519643	0.569643	0.476786	0.651786	0.444643	0.308929	0.464286	0.283929
		1	2	3	4	5	6	7	8	9	10		1	2	3	4	5	6	8	9	7	10		1	2	5	4	6	3	8	9	7	10
		0.0410714	0.15	0.1125	0.0785714	0.0642857	0.0375	0.148214	0.00357143	0.133929			0.0589286	0.158929	0.0357143	0.157143	0.0821429	0.0482143	0.139286	0.0946429	0.00357143			0.0696429	0.203571	0.0428571	0.05	0.0125	0.0821429	0.135714	0.025	0.0196429
	N=	229	Ranksum of Deviations									N=	193	Ranksum of Deviations									N=	272	Ranksum of Deviations
		331	Ranksum of Agreements										367	Ranksum of Agreements										288	Ranksum of Agreements
	Sum	560										Sum	560										Sum	560
			Phase I			Phase II			Phase III
			Order	change = 1	change = yes	Order	change = 1	change = yes	Order	change = 1	change = yes
		Participant 1	12345678910	0	no	12345678910	0	no	12345678910	0	no
		Participant 2	12346578910	1	yes	12345678910	0	no	12345678910	0	no
		Participant 3	12345678910	0	no	12356789104	1	yes	12345679810	1	yes
		Participant 4	21437859610	1	yes	23485691017	1	yes	34108627915	1	yes
		Participant 5	21537648910	1	yes	23567918410	1	yes	34107815926	1	yes
		Participant 6	12356784910	1	yes	12345678910	0	no	24567391018	1	yes
		Participant 7	21345678910	1	yes	23465791018	1	yes	12967105834	1	yes
		Participant 8	12345679810	1	yes	21435678910	1	yes	12106738549	1	yes
		Participant 9	12345678910	0	no	31526710849	1	yes	12107863945	1	yes
		Participant 10	31264579810	1	yes	32856791014	1	yes	31891025467	1	yes
		Participant 11	12345678910	0	no	12345678910	0	no	12345678910	0	no
		Participant 12	12345678910	0	no	12345678910	0	no	12345678910	0	no
		Participant 13	12345678910	0	no	12345678910	0	no	12345678910	0	no
		Participant 14	21345689107	1	yes	12547836910	1	yes	12345698107	1	yes
		Participant 15	21345678910	1	yes	12536478910	1	yes	12456378910	1	yes
		Participant 16	46721389510	1	yes	14235678910	1	yes	41325691087	1	yes
		Participant 17	12345678910	0	no	12345678910	0	no	12345678910	0	no
		Participant 18	21347568910	1	yes	12345678910	0	no	12345678910	0	no
		Participant 19	21365879410	1	yes	14328671059	1	yes	23106748915	1	yes
		Participant 20	12583467910	1	yes	12456789310	1	yes	14891026735	1	yes
		Participant 21	21583947610	1	yes	64715829310	1	yes	31104568972	1	yes
		Participant 22	12345678910	0	no	12345678910	0	no	12345678910	0	no
		Participant 23	41263578109	1	yes	12345678109	1	yes	12453687910	1	yes
		Participant 24	13425879610	1	yes	12345678910	0	no	12345698107	1	yes
		Participant 25	12345678910	0	no	12345678910	0	no	24567189310	1	yes
		Participant 26	15863429710	1	yes	12345678910	0	no	13107945628	1	yes
		Participant 27	21345691078	1	yes	31527896410	1	yes	21345610897	1	yes
		Participant 28	21346758910	1	yes	12348759610	1	yes	12345678910	0	no
		Participant 29	12345678910	0	no	12345678910	0	no	12345678910	0	no
		Participant 30	21789563410	1	yes	14526789310	1	yes	42108716935	1	yes
		Participant 31	12345678910	0	no	12345678910	0	no	12345678910	0	no
		Participant 32	12345678910	0	no	12347689510	1	yes	12345678910	1	yes
		Participant 33	21539107846	1	yes	21475689310	1	yes	53678249110	1	yes
		Participant 34	12345678910	0	no	12456791038	1	yes	34108627915	1	yes
		Participant 35	41058167923	1	yes	42369851017	1	yes	23108914657	1	yes
		Participant 36	12387459106	1	yes	12639841057	1	yes	43107826915	1	yes
		Participant 37	21345679810	1	yes	12345678910	0	no	12345678910	0	no
		Participant 38	12367548910	1	yes	41628937510	1	yes	35108912746	1	yes
		Participant 39	21435678910	1	yes	12345678910	0	no	23845167910	1	yes
		Participant 40	12345679810	1	yes	12345678910	0	no	12345678910	0	no
		Participant 41	21345678109	1	yes	12345678910	0	no	12345678910	0	no
		Participant 42	21478569310	1	yes	12345678910	0	no	34679121058	1	yes
		Participant 43	32491076851	1	yes	12596481037	1	yes	14107839526	1	yes
		Participant 44	12345678910	0	no	12345678910	0	no	12345678910	0	no
		Participant 45	21467853910	1	yes	12345678910	0	no	12345678910	0	no
		Participant 46	11053764982	1	yes	82413675910	1	yes	37291045618	1	yes
		Participant 47	12347651089	1	yes	12457891036	1	yes	34971025816	1	yes
		Participant 48	21348657910	1	yes	12536891047	1	yes	21106834975	1	yes
		Participant 49	23456789110	1	yes	12345678910	0	no	12345678910	0	no
		Participant 50	12345678910	0	no	12345678910	0	no	12345678910	0	no
		Participant 51	12345678910	0	no	12345678910	0	no	12103456789	1	yes
		Participant 52	12345678910	0	no	12345678109	1	yes	12103456789	1	yes
		Participant 53	21346578910	1	yes	12345678910	0	no	21345678910	1	yes
		Participant 54	21367845910	1	yes	12456789310	1	yes	41108935726	1	yes
		Participant 55	12345678910	0	no	12345678910	0	no	12345678910	0	no
		Participant 56	21365784910	1	yes	12345678910	0	no	12345678910	0	no
		Disagree with any		38	0.678571		29	0.517857		36	0.642857
		Agree with all		18	0.321429		27	0.482143		20	0.357143
		Sum		56			56			56

## Sheet: Table S4
	Supplemental Table 4. Reorder RII Calculations and Results – in Sequence
		Preparation and Development											Core Data											Data Integration and Analysis
	Sum	91	114	198	261	305	341	362	443	445	520	Sum	85	118	207	227	315	361	388	390	468	521	Sum	98	137	251	297	325	349	356	367	443	457
	N	56	56	56	56	56	56	56	56	56	56	N	56	56	56	56	56	56	56	56	56	56	N	56	56	56	56	56	56	56	56	56	56
	Rank	Item 1	Item 2	Item 3	Item 4	Item 5	Item 6	Item 7	Item 8	Item 9	Item 10	Rank	Item 1	Item 2	Item 3	Item 4	Item 5	Item 6	Item 7	Item 8	Item 9	Item 10	Rank	Item 1	Item 2	Item 6	Item 4	Item 3	Item 5	Item 9	Item 7	Item 8	Item 10
	1	29	23	0	0	2	0	0	0	1	1	1	44	5	0	2	0	0	4	1	0	0	1	34	7	7	0	0	0	8	0	0	0
	2	22	27	2	2	0	0	1	0	1	1	2	5	44	1	5	0	0	0	1	0	0	2	8	32	7	1	1	0	4	2	0	1
	3	2	2	38	5	4	1	0	2	1	1	3	3	3	34	5	1	0	8	2	0	0	3	9	6	6	2	27	1	4	1	0	0
	4	3	0	7	32	1	3	5	2	3	0	4	2	4	9	32	0	2	4	1	0	2	4	4	9	3	28	2	2	3	3	1	1
	5	0	1	6	2	30	8	6	1	2	0	5	0	0	8	6	35	0	4	2	1	0	5	1	1	2	2	2	29	2	7	2	8
	6	0	1	0	8	5	32	5	0	3	2	6	1	0	2	3	10	36	1	0	2	1	6	0	0	30	6	2	3	1	6	3	5
	7	0	0	2	1	9	5	33	3	2	1	7	0	0	1	1	5	9	0	34	1	5	7	0	1	0	8	0	6	2	26	7	6
	8	0	0	1	5	2	5	5	31	6	1	8	1	0	1	1	3	7	0	7	34	2	8	0	0	0	6	3	6	4	5	28	4
	9	0	0	0	1	2	1	1	15	33	3	9	0	0	0	1	2	2	32	7	8	4	9	0	0	0	3	2	5	26	5	12	3
	10	0	2	0	0	1	1	0	2	4	46	10	0	0	0	0	0	0	3	1	10	42	10	0	0	1	0	17	4	2	1	3	28
	WxX	Item 1	Item 2	Item 3	Item 4	Item 5	Item 6	Item 7	Item 8	Item 9	Item 10	WxX	Item 1	Item 2	Item 3	Item 4	Item 5	Item 6	Item 7	Item 8	Item 9	Item 10	WxX	Item 1	Item 2	Item 6	Item 4	Item 3	Item 5	Item 9	Item 7	Item 8	Item 10
	10	290	230	0	0	20	0	0	0	10	10	10	440	50	0	20	0	0	40	10	0	0	10	340	70	70	0	0	0	80	0	0	0
	9	198	243	18	18	0	0	9	0	9	9	9	45	396	9	45	0	0	0	9	0	0	9	72	288	63	9	9	0	36	18	0	9
	8	16	16	304	40	32	8	0	16	8	8	8	24	24	272	40	8	0	64	16	0	0	8	72	48	48	16	216	8	32	8	0	0
	7	21	0	49	224	7	21	35	14	21	0	7	14	28	63	224	0	14	28	7	0	14	7	28	63	21	196	14	14	21	21	7	7
	6	0	6	36	12	180	48	36	6	12	0	6	0	0	48	36	210	0	24	12	6	0	6	6	6	12	12	12	174	12	42	12	48
	5	0	5	0	40	25	160	25	0	15	10	5	5	0	10	15	50	180	5	0	10	5	5	0	0	150	30	10	15	5	30	15	25
	4	0	0	8	4	36	20	132	12	8	4	4	0	0	4	4	20	36	0	136	4	20	4	0	4	0	32	0	24	8	104	28	24
	3	0	0	3	15	6	15	15	93	18	3	3	3	0	3	3	9	21	0	21	102	6	3	0	0	0	18	9	18	12	15	84	12
	2	0	0	0	2	4	2	2	30	66	6	2	0	0	0	2	4	4	64	14	16	8	2	0	0	0	6	4	10	52	10	24	6
	1	0	2	0	0	1	1	0	2	4	46	1	0	0	0	0	0	0	3	1	10	42	1	0	0	1	0	17	4	2	1	3	28
	Sum weighted	525	502	418	355	311	275	254	173	171	96	Sum weighted	531	498	409	389	301	255	228	226	148	95	Sum weighted	518	479	365	319	291	267	260	249	173	159
	Max	560	560	560	560	560	560	560	560	560	560	Max	560	560	560	560	560	560	560	560	560	560	Max	560	560	560	560	560	560	560	560	560	560
	RII	0.9375	0.896429	0.746429	0.633929	0.555357	0.491071	0.453571	0.308929	0.305357	0.171429	RII	0.948214	0.889286	0.730357	0.694643	0.5375	0.455357	0.407143	0.403571	0.264286	0.169643	RII	0.925	0.855357	0.651786	0.569643	0.519643	0.476786	0.464286	0.444643	0.308929	0.283929
	RII %	0.9375	0.896429	0.746429	0.633929	0.555357	0.491071	0.453571	0.308929	0.305357	0.171429	RII %	0.948214	0.889286	0.730357	0.694643	0.5375	0.455357	0.407143	0.403571	0.264286	0.169643	RII %	0.925	0.855357	0.651786	0.569643	0.519643	0.476786	0.464286	0.444643	0.308929	0.283929
		1	2	3	4	5	6	7	8	9	10		1	2	3	4	5	6	7	8	9	10		1	2	3	4	5	6	7	8	9	10
		0.0410714	0.15	0.1125	0.0785714	0.0642857	0.0375	0.148214	0.00357143	0.133929			0.0589286	0.158929	0.0357143	0.157143	0.0821429	0.0482143	0.142857	0.139286	0.0946429			0.0696429	0.203571	0.0821429	0.05	0.0428571	0.0125	0.155357	0.135714	0.025

## Sheet: Table S5
	Supplemental Table 5. Sorted Comments for Phase I
	A. Define Objectives, Hypotheses & Literature Review
	A1	The first step should be defining objectives and hypotheses as they drive all subsequent decisions.
	A2	Conduct a literature search based on the defined objectives and hypotheses to align with existing research.
	A3	Project timeline and milestones should be explicitly defined at this stage to establish research objectives and metrics for success.
	B. Identify Infrastructure, Costs & Resources
	B1	Identify existing infrastructure that could be used for the project
	B2	Estimate costs, personnel, and effort requirements early in planning (suggested as Step 2.5 in feedback)
	B3	Create SME training if data interpretations/annotations are involved (suggested as Step 9.5 in feedback)
	C. Data Infrastructure, Security & Ethics Planning
	C1	Ideally, data infrastructure, security, and management should be established before ethical approval, as many IRBs require this information as part of the submission.
	C2	Data storage setup is complex and can take a long time
	C3	Personnel training on data handling should occur after defining security and privacy measures, ensuring awareness of EU vs. US regulatory differences before creating the Management and Statistical Plan.
	D. Ethical Approval & Data Collection Standards
	D1	The logical order of data collection standards and ethical approval (Item 3 and 4) is unclear, as both can be required at different points. There are situations in which ethical approval is needed to access the data prior to developing such standards / protocols. There is a 2-step ethical approval approach. The first one for accessing and processing data, ultimately designing a data model, to use…
	D2	Before singing DSAs, many centres usually ask for the ethical approvals and study protocols where the statical plan should already be implemented.
	D3	Register clinical trials (local or clinical trials.gov)
	E. Data Interoperability & Standards
	E1	Comment - Data Model: Interoperability is essential—without agreement, data exchange will not happen. Add to Data model: Implementation of FHIR standards
	E2	Data should be inherently agnostic to specific research objectives while supporting overarching biomedical goals. Defining core data sources—such as clinical trajectories and genomic profiling—is essential, yet these must remain adaptable to evolving technologies. As sequencing methodologies and analytical frameworks advance, datasets should be generated with future-proofing in mind to ensure. lo…
	F. Stakeholders, Partnerships & Intended Users
	F1	Identify not only data sources and partnerships but also the intended users
	F2	Compatible data access processes should be designed to simplify access
	G. Process Optimization & Project Management
	G1	Some steps can run in parallel, as dependencies are not always linear—prioritize tasks that could lead to early failure, such as ‘declined ethical approva
	G2	Consider appointing a "Chief Data Officer" to track multi-step processes, oversee compliance, and serve as a central contact point.
	G3	The Catalog of Items must be completed before testing the SAP. Therefore, the development and testing of the SAP must be separated.
	H. Data Quality Control
	H1	Name data quality control either in number 7 (Data Management Plan) or in number 9 (Data Model). In the DMP, it would be a QC on institutional / lab level, for the Data Model, it would rather be a QC for the entirety of the data. In an ideal scenario, both would be performed and described.

## Sheet: Table S6
	Supplemental Table 6. Sorted Comments for Phase II
	A. Study Registration & Regulatory Compliance
	A1	Add as No 1: A Study Protocol should be provided and registered in a WHO-recognized study registry
	A2	Recruitment of participants by appropriate channels in accord with regulatory requirements
	A3	Ethical and legal compliance requires participant consent before any data collection activities begin; patient data should be anonymized directly after quality check to ensure data is usable without compromising participant privacy, the following steps can be performed with anonymized data; it is not a one-time step, though participants should establish mechanism for regular feedback loops; there…
	B. Data Collection & Quality Control
	B1	Identify and recruit participating study sites
	B2	Reevaluate quality checks
	B3	If data comes from different centres, ensure that everyone knows how to code/handle missing data. Moreover, regulation checks should be done before the actual data collection.
	B4	I put Secure Data Transmission Channels on third place because it´s so important nowadays, even before data collection, monitoring, quality control and clean and validate
	B5	2.5 Recruit and train participants to the data-collection protocols (especially if interpretations/annotations are part of data collection)
	C. Process Optimization
	C1	Many steps should be carried out in parallel to optimize timelines and identify/address issues early.
	C2	Harmonization should be early and late
	C3	To me this part of the survey regards only one side of the coin. The outlined process indicates a prospective study, which imposes its own set of requirements to transatlantic exchange. However, retrospective studies also impose specific requirements, partially differing from those of prospective studies. That said, these differences might be addressed during the data harmonization step, which co…

## Sheet: Table S7
	Supplemental Table 7. Sorted Comments for Phase III
	A. Data Integration, Analysis & Interpretation
	A1	Integration comes as first to ensure all datasets are ready for analysis and consistent across sources, then EDA helps to identify patterns and trends for subsequent analyses with machine learning techniques; Before interpretation, data should be validated to ensure the reliablity and rebustness; there should be a plan for longterm data archiving...
	A2	Interpret the results, adressing primary outcomes but also explicitly weighing benefit and harm as well as patient preferences and values
	A3	I put "interpret the results" after EDA and "Document Methods and Results" after "Interpret the results" because I think this would be my working sequence
	B. Exploratory Data Analysis (EDA) & Model Validation
	B1	EDA seems to be the umbrella for some steps in the pipeline. Before shooting with ML at the results, you want to do EDA to check if there is not a finding that is obvious using simple statistical methods and to determine which dimensions to feed into a model. Keim et al.'s Visual Data Analysis Pipeline is a useful reference - early statistical checks can reveal findings without ML.
	B2	Data visualization can be utilized at multiple stages
	B3	EDA can be done on the metadata and a carveout of the "core" data
	B4	If new data is added, re-validating analytical methods and algorithms is necessary to confirm the model still fits.
	B5	Multiple Comments: EDA prior to ML
	B6	First EDA, as it gives an overview of the data and where it makes sense to dive deeper with different analysis approaches. Then, before we try ML, we should check which ML or statistical approach is fitting for the data, hence, a validation of the models should follow. In particular check the validity of some ML kits.
	B7	If “Integrate Data Sets for Cross-Analyses” refers to the trained ML model, I would make sure to integrate it into the application of ML algorithm step. Otherwise it might give the impression that cross validation is performed independently from the training process which in turn could imply that the algorithm is validated with data already seen in the training process.

## Sheet: Table S8
	Supplemental Table 8. Delphi Process

## Sheet: Table S9
	Supplemental Table 9. Stakeholder(s)
	Phase	Step	Description	Responsible Stakeholder(s)	Cross-coordination required (EU↔US)	Applicable study type
	Preparation & Development	1	Identify Data Sources and Partnerships	PI, Project manager	yes	Prospective/Interventional, Qualitative/Mixed, Retrospective/Exploratory
	Preparation & Development	2	Define Research Objectives and Hypotheses	PI, project manager, patient groups/patient advisory board		Prospective/Interventional, Qualitative/Mixed, (Retrospective/Exploratory)
	Preparation & Development	3	Develop Data Collection Standards and Protocols	PI, project manager, Data Manager, Statistician	yes	Prospective/Interventional, Qualitative/Mixed, Retrospective/Exploratory
	Preparation & Development	4	Establish Data Security and Privacy Measures	Project manager, IT Security, Legal, Data Protection Officer (EU/US compliance)	yes	Prospective/Interventional, Qualitative/Mixed, Retrospective/Exploratory
	Preparation & Development	5	Obtain Ethical Approvals and Data Use Agreements	Project manager, Ethics Committee, Legal departments	yes	Prospective/Interventional, Qualitative/Mixed, Retrospective/Exploratory
	Preparation & Development	6	Set Up Infrastructure for Data Storage and Transfer	Project manager, IT Infrastructure Team		Prospective/Interventional, Qualitative/Mixed, Retrospective/Exploratory
	Preparation & Development	7	Create Data Management Plan	Project manager, Data Manager		Prospective/Interventional, Qualitative/Mixed, Retrospective/Exploratory
	Preparation & Development	8	Standardize Data Formats and Variables	Project manager, Data Manager, Statistician	yes	Prospective/Interventional, Qualitative/Mixed, Retrospective/Exploratory
	Preparation & Development	9	Create and Test Statistical Plan	Project manager, Statistician	yes	Prospective/Interventional, (Qualitative/Mixed), Retrospective/Exploratory
	Preparation & Development	10	Train Personnel on Data Handling Procedures	PI, project manager, Data Manager		Prospective/Interventional, Qualitative/Mixed, Retrospective/Exploratory
	Core Data	11	Initiate and Coordinate Study Across Both Participating Sides	PI, project manager, Study Coordinators	yes	Prospective/Interventional, Qualitative/Mixed, Retrospective/Exploratory
	Core Data	12	Implement Good Data Collection Practice and Protocols	Project manager, Study Staff, Site Coordinators		Prospective/Interventional, Qualitative/Mixed, Retrospective/Exploratory
	Core Data	13	Collect and Aggregate Data from Multiple Sources	Project manager, Data Manager, Site Staff	yes	Prospective/Interventional, Qualitative/Mixed, Retrospective/Exploratory
	Core Data	14	Ensure Compliance with Regulatory Requirements	Project manager, Regulatory Affairs, Legal departments	yes	Prospective/Interventional, Qualitative/Mixed, Retrospective/Exploratory
	Core Data	15	Perform Data Quality Control Checks	Project manager, Data Manager		Prospective/Interventional, Qualitative/Mixed, Retrospective/Exploratory
	Core Data	16	Anonymize, Clean, and Validate Data for Accuracy and Completeness	Project manager, Data Manager, Statistician		Prospective/Interventional, Qualitative/Mixed, Retrospective/Exploratory
	Core Data	17	Enroll Participants and Obtain Informed Consent	Project manager, Site Staff, PI		Only Prospective/Interventional, Qualitative/Mixed
	Core Data	18	Secure Data Transmission Channels	Project manager, IT Security, Data Manager		Prospective/Interventional, Qualitative/Mixed, Retrospective/Exploratory
	Core Data	19	Monitor Data Access and Usage Logs	Project manager, IT, Data Manager		Prospective/Interventional, Qualitative/Mixed, Retrospective/Exploratory
	Core Data	20	Harmonize Data Across Different Jurisdictions	Project manager, Legal, Data Manager (EU-US compliance)	yes	Prospective/Interventional, Qualitative/Mixed, Retrospective/Exploratory
	Data & Analysis	21	Implement the Statistical Plan and Apply Machine Learning Techniques	Project manager, Statistician, Data Scientist		Only Prospective/Interventional, Retrospective/Exploratory
	Data & Analysis	22	Validate Analytical Models and Algorithms	Project manager, Statistician		Only Retrospective/Exploratory
	Data & Analysis	23	Conduct Exploratory Data Analysis (EDA)	Project manager, Statistician, PI		Only Prospective/Interventional, Retrospective/Exploratory
	Data & Analysis	24	Review the Findings with Stakeholders	PI, project manager, Stakeholder Group	yes	Prospective/Interventional, Qualitative/Mixed, Retrospective/Exploratory
	Data & Analysis	25	Share Integrated Findings, Dissemination, and Publication	PI, project manager, Research Admin	yes	Prospective/Interventional, Qualitative/Mixed, Retrospective/Exploratory
	Data & Analysis	26	Draw and Coordinate Conclusions with Stakeholders	PI, project manager, Collaborators	yes	Prospective/Interventional, Qualitative/Mixed, Retrospective/Exploratory
	Data & Analysis	27	Integrate Data Sets for Cross-Analysis	Statistician, project manager, Data Manager	yes	Only Prospective/Interventional, Retrospective/Exploratory
	Data & Analysis	28	Prepare Data Visualization and Reporting	Statistician, project manager, Data Visualizer		Prospective/Interventional, Qualitative/Mixed, Retrospective/Exploratory
	Data & Analysis	29	Document Methods and Results for Publication	PI, project manager, Statistician	yes	Prospective/Interventional, Qualitative/Mixed, Retrospective/Exploratory
	Data & Analysis	30	Interpret the Results	PI		Prospective/Interventional, Qualitative/Mixed, Retrospective/Exploratory
	Framework Quality Management	QMS	Periodic Review, Legal Alignment, and Versioning	Local legal, regulatory, ethics, clinical, and data-security stakeholders	yes	All (assuming resources and expertise is available)
	Note 1: The applicability labels indicate the most common or expected study types where the step is typically relevant. However, these are not exclusive categories. Certain steps may also apply to other study designs (e.g. qualitative or mixed-methods) depending on the study’s focus, data structure, and analytical goals, at the discretion of the PI or research team.
	Note 2: The Principal Investigator (PI) is ultimately responsible for all aspects of the study. In this table, the PI is explicitly listed only where their direct time and involvement are substantial.

[truncated: 4 more sheets: Table S10, Table S11, Table S12, Table S13]
